# Supplementary material for: Integrated exome and RNA sequencing of dedifferentiated liposarcoma
Source: Nat Commun. 2019 Dec 12;10:5683. doi: 10.1038/s41467-019-13286-z (PMC6908635; doi:10.1038/s41467-019-13286-z)
Supplement: Supplementary file 4 — Supplementary Data 1 [file 41467_2019_13286_MOESM4_ESM.xlsx]

## Sheet: SD1
	Supplementary Data 1. Genes and chromosomal regions with recurrent gain of copy number identified by GISTIC
	Cytoband	Ratio* (%)	Residual q value	Wide peak boundaries	Genes in wide peak
	12q15	99.1	3.45x10-227	chr12:69145720-69260753	CPM	MDM2	SLC35E3
	1q24.3	43.5	2.72x10-29	chr1:172062706-172307989	DNM3	MIR199A2	MIR214	MIR3120	DNM3OS
	1p32.1	33.9	6.57x10-19	chr1:59248128-59805521	JUN	FGGY	HSD52	LOC100131060
	5p15.33	34.8	2.61x10-10	chr5:1244671-1325753	TERT	CLPTM1L	SLC6A18	MIR4457
	6q24.3	42.6	2.04x10-9	chr6:148789546-149262372	UST	SASH1
	6q24.2	36.5	1.62x10-7	chr6:144782444-144844066	UTRN
	3p12.1	19.1	7.08x10-5	chr3:86115846-87276556	CHMP2B	CADM2	VGLL3	MIR4795
	19p13.2	42.6	1.73x10-3	chr19:9769989-10334602	DNMT1	P2RY11	PIN1	EIF3G	S1PR2	COL5A3	RDH8	ZNF562	FBXL12	C19orf66
					PPAN	UBL5	ANGPTL6	OLFM2	ZNF846	C3P1	SNORD105	PPAN-P2RY11	ZNF812	SNORD105B
	6p21.1	25.2	3.22x10-3	chr6:41884432-42023204	BYSL	CCND3	MED20	TAF8
	16q22.2	27.8	5.38x10-3	chr16:70873935-71004491	HYDIN
	20q12	33.9	8.26x10-3	chr20:37667056-39976101	PLCG1	TOP1	MAFB	ZHX3	DHX35	LPIN3	LOC339568
	7p15.3	27	9.95x10-3	chr7:25218884-26223278	NFE2L3	NPVF	C7orf31	MIR148A
	Xp21.2	31.3	1.33x10-2	chrX:30237458-30683584	NR0B1	GK	MAGEB1	MAGEB2	MAGEB3	MAGEB4	CXorf21
	19p13.3	36.5	2.24x10-2	chr19:422373-1354943	ATP5D	AZU1	HCN2	BSG	CDC34	CIRBP	CNN2	CFD	ARID3A	EFNA2
					ELANE	GPX4	GZMM	PALM	POLR2E	POLRMT	PRTN3	PTBP1	STK11	MADCAM1
					MED16	FSTL3	ABCA7	SBNO2	HMHA1	SHC2	FGF22	C19orf24	RNF126	WDR18
					LPPR3	KISS1R	MIDN	R3HDM4	C19orf6	TPGS1	GRIN3B	C19orf21	CIRBP-AS1	C19orf26
					ODF3L2	PRSS57	MIR3187	MIR4745
	15q26.3	26.1	2.37x10-2	chr15:97326801-100516230	IGF1R	MEF2A	SYNM	TTC23	ARRDC4	LOC91948	LRRC28	LYSMD4	PGPEP1L	SPATA8
					ADAMTS17	DNM1P46	FAM169B	MIR4714
	5q35.3	26.1	2.71x10-2	chr5:180277351-180432415	BTNL3	BTNL8	ZFP62
	12p13.32	18.3	2.82x10-2	chr12:4481700-4554400	FGF6	FGF23
	12p13.31	22.6	3.37x10-2	chr12:9075209-9090543	PHC1
	1q21.3	33	3.40x10-3	chr1:150436961-150667159	ECM1	ENSA	MCL1	RPRD2	ADAMTSL4	GOLPH3L	TARS2	MIR4257
	20q13.33	29.6	3.84x10-2	chr20:60419811-62572219	CDH4	CHRNA4	COL9A3	EEF1A2	KCNQ2	LAMA5	NTSR1	PSMA7	PTK6	RPS21
					SRMS	TAF4	TPD52L2	TNFRSF6B	OSBPL2	ARFRP1	TCFL5	ADRM1	OGFR	DIDO1
					HRH3	SS18L1	GTPBP5	GMEB2	SLCO4A1	STMN3	RTEL1	YTHDF1	LIME1	UCKL1
					C20orf11	C20orf20	ARFGAP1	SLC2A4RG	COL20A1	SLC17A9	LOC63930	C20orf195	PPDPF	BIRC7
					DNAJC5	CABLES2	ZGPAT	PRIC285	BHLHE23	NKAIN4	C20orf166	GATA5	ZBTB46	ABHD16B
					C20orf151	LSM14B	C20orf166-AS1	MIR1-1	MIR124-3	MIR133A2	HAR1A	HAR1B	MIR941-1	MIR941-4
					MIR941-2	MIR941-3	LOC100127888	DPH3P1	LINC00029	LOC100144597	FLJ16779	MIR1257	MIR4326	MIR3195
					MIR3196	LOC100505815	RTEL1-TNFRSF6B	MIR4758	LOC100652730
	9q21.12	27	4.01x10-2	chr9:72047353-73027877	APBA1	KLF9	SMC5	C9orf135	MAMDC2	PTAR1	LOC494558	LOC100507244	LOC100507299
	8q22.3	27	4.43x10-2	chr8:102570572-104145485	ATP6V1C1	ODF1	KLF10	RRM2B	UBR5	AZIN1	GRHL2	NCALD	C8orf56
	14q32.31	26.1	5.47x10-2	chr14:102732108-103336697	MOK	TRAF3	TECPR2	RCOR1	CINP	ZNF839	ANKRD9	MIR4309
	4p16.3	33	5.87x10-2	chr4:1-5399818	MIR571	ADD1	ADRA2C	ATP5I	CTBP1	DGKQ	FGFR3	GAK	GRK4	HTT
					HGFAC	IDUA	LETM1	LRPAP1	MSX1	MYL5	PDE6B	RGS12	RNF4	SH3BP2
					WHSC1	WHSC2	ZNF141	SLBP	NOP14	FAM193A	MFSD10	MAEA	PCGF3	SPON2
					TACC3	MXD4	CPLX1	SLC26A1	D4S234E	STX18	FGFRL1	CYTL1	PIGG	STK32B
					LYAR	KIAA1530	ZFYVE28	TNIP2	HAUS3	ABCA11P	MFSD7	TMEM175	TMEM128	C4orf42
					TMEM129	OTOP1	ZNF595	FAM53A	ZBTB49	ZNF721	ZNF718	CRIPAK	DOK7	FLJ35424
					RNF212	C4orf10	NAT8L	C4orf44	FAM86EP	POLN	C4orf48	LOC402160	ZNF876P	ZNF732
					SCARNA22	MIR943	LOC100129917	LOC100130872	LOC100133461	TMED11P	LOC100507266	MIR4800	HTT-AS1
	19q12	23.5	8.70x10-2	chr19:30193595-30462028	CCNE1	URI1	C19orf12
	Xq21.1	24.3	0.146	chrX:76952985-79285912	ATP7A	ATRX	COX7B	LPAR4	PGK1	ITM2A	CYSLTR1	P2RY10	TBX22	TAF9B
					MAGT1	GPR174	ZCCHC5	PGAM4	MIR4328
	11p13	12.2	0.188	chr11:34680007-35489509	CD44	SLC1A2	PDHX	PAMR1	EHF	APIP	MIR1343
	11q13.3	10.4	0.245	chr11:68566590-69970387	MIR3164	CCND1	CPT1A	FGF3	FGF4	IGHMBP2	FGF19	MYEOV	ANO1	MRGPRD
					MRGPRF	MRPL21	TPCN2	ORAOV1
	* Ratio of samples with copy-number gain on the chromosomal region to all the 115 samples
