# Supplementary material for: Integrated exome and RNA sequencing of dedifferentiated liposarcoma
Source: Nat Commun. 2019 Dec 12;10:5683. doi: 10.1038/s41467-019-13286-z (PMC6908635; doi:10.1038/s41467-019-13286-z)
Supplement: Supplementary file 5 — Supplementary Data 2 [file 41467_2019_13286_MOESM5_ESM.xlsx]

## Sheet: SD2
	Supplementary Data 2. Genes and chromosomal regions with recurrent loss of copy number identified by GISTIC
	Cytoband	Ratio* (%)	Residual q value	Wide peak boundaries	Genes in wide peak
	2q37.3	31.3	5.17x10-10	chr2:242611506-242716274	DTYMK	ING5	D2HGDH
	Xp22.33	26.1	5.17x10-10	chrX:1-1522203	SLC25A6	CSF2RA	IL3RA	SHOX	GTPBP6	PPP2R3B	PLCXD1	CRLF2	PPP2R3B-AS1	MIR3690
	19q13.43	26.1	1.23x10-8	chr19:59028604-59073608	UBE2M	TRIM28	CHMP2A
	1q44	35.7	2.03x10-7	chr1:248722541-248756248	OR2T34
	11q21	40	4.58x10-6	chr11:94261205-94501594	FUT4	PIWIL4
	17q11.2	20	3.04x10-5	chr17:29325968-29758741	EVI2A	EVI2B	NF1	OMG	MIR4733
	11p15.5	40.9	2.21x10-4	chr11:1011220-1075617	MUC6
	9p21.2	38.3	3.14x10-4	chr9:21974571-26905801	CDKN2B	ELAVL2	DMRTA1	C9orf82	TUSC1	FLJ35282	CDKN2B-AS1	LOC100506422
	8q24.3	23.5	4.34x10-4	chr8:145194095-146364022	GPT	HSF1	TONSL	RPL8	ZNF7	ZNF16	DGAT1	FOXH1	RECQL4	LRRC14
					BOP1	FBXL6	COMMD5	CPSF1	CYHR1	VPS28	FAM203A	SLC39A4	ZNF250	C8orf33
					GPR172A	ARHGAP39	ZNF34	SCRT1	PPP1R16A	ZNF251	KIFC2	MFSD3	ADCK5	ZNF252
					TMED10P1	C8orf77	ZNF517	C8ORFK29	C8orf82	LRRC24	SCXB	HEATR7A	MIR939	SCXA
					MIR1234
	4q35.2	26.1	6.73x10-4	chr4:190395883-190946863	FRG1
	2p25.3	21.7	8.68x10-4	chr2:1-905238	ACP1	SH3YL1	TMEM18	FAM150B	LOC339822	FAM110C
	15q11.2	20.9	9.46x10-4	chr15:22414194-22925735	MIR1268	TUBGCP5	GOLGA6L1	REREP3	GOLGA8DP	MIR4509-1	MIR4509-2	MIR4509-3
	16q24.3	22.6	9.46x10-4	chr16:89294024-89579253	ANKRD11	LOC100287036
	8p23.1	27	1.04x10-3	chr8:6783447-7286440	DEFA1	DEFA3	DEFA4	DEFA5	DEFT1P	LOC349196	FAM90A13	FAM90A5	DEFA10P	DEFB109P1B
					FAM90A14	DEFA1B	FAM90A20	FAM66B	ZNF705G	DEFT1P2	DEFB4B
	12q24.33	24.3	1.04x10-3	chr12:132636556-133102263	GALNT9	LOC100130238
	11q24.3	39.1	1.43x10-3	chr11:126396478-129306571	ETS1	FLI1	KCNJ1	KCNJ5	ARHGAP32	TP53AIP1	C11orf45	KIRREL3-AS3	MIR3167	LOC100507392
	21q22.3	24.3	1.43x10-3	chr21:47737830-48129895	PRMT2	PCNT	S100B	DIP2A
	18q22.1	28.7	1.73x10-3	chr18:61765033-66503921	CDH7	CDH19	TMX3	DSEL	LOC284294	LOC400654	LOC643542
	15q14	29.6	2.53x10-3	chr15:35252904-36937342	ZNF770	ATPBD4	ANP32AP1	MIR3942	LOC100507466	MIR4510
	10p15.3	26.1	2.84x10-3	chr10:1-696004	ZMYND11	TUBB8
	17q21.32	17.4	4.0x10-3	chr17:45012308-45286766	CDC27	RPRML
	3p12.3	23.5	5.31x10-3	chr3:75714875-77089822	LOC401074	ZNF717	MIR4273
	8p23.3	27	5.31x10-3	chr8:444379-1719682	DLGAP2	ERICH1	LOC286083
	14q21.3	22.6	5.31x10-3	chr14:47613232-50068286	RPS29	MIR548Y	LOC100506433
	19p12	14.8	5.69x10-3	chr19:22966756-23835969	ZNF91	ZNF724P
	10p12.2	22.6	6.42x10-3	chr10:22292285-22825933	BMI1	SPAG6	COMMD3	EBLN1	LOC100130992	LOC100499489	COMMD3-BMI1
	4p15.33	12.2	1.36x10-2	chr4:13543895-15004360	LOC152742	BOD1L	LOC285548	LOC441009
	7p11.2	12.2	1.36x10-2	chr7:56082685-56148700	CCT6A	SUMF2	SNORA15
	10q26.3	20	1.36x10-2	chr10:135236682-135367720	CYP2E1	LOC619207
	20p11.22	14.8	1.36x10-2	chr20:21213323-21492561	XRN2	NKX2-4
	5p15.33	20.9	1.52x10-2	chr5:1-864480	SDHA	SLC9A3	PDCD6	TPPP	EXOC3	PP7080	CEP72	AHRR	ZDHHC11	C5orf55
					CCDC127	PLEKHG4B	LRRC14B	MIR4456
	3q29	18.3	1.54x10-2	chr3:195251516-195473967	APOD	MUC20	MIR570	SDHAP2
	7q36.3	17.4	1.54x10-2	chr7:154720326-156798141	EN2	HTR5A	INSIG1	SHH	PAXIP1	LMBR1	LINC00244	NOM1	C7orf13	RNF32
					RBM33	LOC202781	CNPY1	LOC285889	LOC100128264
	1p13.3	16.5	2.08x10-2	chr1:103548388-108116598	AMY1A	AMY1B	AMY1C	AMY2A	AMY2B	NTNG1	PRMT6	RNPC3	LOC648740	LOC100129138
	Xq23	23.5	2.57x10-2	chrX:114249190-115572056	AGTR2	PLS3	LUZP4	LRCH2	RBMXL3
	22q13.31	26.1	3.22x10-2	chr22:46627926-46664307	PKDREJ	C22orf40
	9p24.3	34.8	4.15x10-2	chr9:1-676889	MIR1302-9	FOXD4	CBWD1	DOCK8	C9orf66	FAM138C	WASH1
	13q34	37.4	4.29x10-2	chr13:114018017-114303600	TFDP1	TMCO3	DCUN1D2	ADPRHL1
	5q35.1	11.3	4.84x10-2	chr5:170722766-171295620	NPM1	FGF18	TLX3	MIR3912
	12p13.2	24.3	4.84x10-2	chr12:10561488-12274088	ETV6	KLRC1	KLRC2	KLRC3	PRB1	PRB3	PRB4	PRH1	PRH2	CSDA
					KLRAP1	PRR4	TAS2R9	TAS2R8	TAS2R7	TAS2R13	TAS2R10	TAS2R14	MAGOHB	STYK1
					BCL2L14	TAS2R43	TAS2R31	TAS2R46	TAS2R30	TAS2R19	TAS2R20	TAS2R50	LOC338817	TAS2R42
					PRB2	LOC100129361	MIR1244-1	MIR1244-3	MIR1244-2	PRH1-PRR4
	22q13.33	23.5	4.84x10-2	chr22:51169411-51304566	ACR	RABL2B	RPL23AP82
	6p25.3	22.6	7.30x10-2	chr6:1-2623597	FOXF2	FOXC1	GMDS	IRF4	EXOC2	DUSP22	FOXQ1	HUS1B	LOC285768	LOC100508120
	17p11.2	12.2	7.30x10-2	chr17:16338137-16455289	SNORD49A	C17orf76-AS1	FAM211A	SNORD49B	SNORD65
	14q32.33	22.6	8.20x10-2	chr14:106388360-107349540	ADAM6	LINC00226	LINC00221
	6q27	20.9	0.1	chr6:167755051-171115067	KIF25	MLLT4	PDCD2	PSMB1	TBP	TCP10	TCTE3	THBS2	C6orf123	DLL1
					PHF10	C6orf70	SMOC2	FRMD1	C6orf208	FAM120B	LOC154449	DACT2	WDR27	C6orf120
					LINC00242	MLLT4-AS1	HGC6.3	MIR4644
	12q24.33	22.6	0.1	chr12:133696851-133851895	ZNF10	ZNF268	LOC647589
	13q32.3	41.7	0.118	chr13:100008324-102375059	PCCA	ZIC2	ITGBL1	TM9SF2	TMTC4	ZIC5	A2LD1	CLYBL	NALCN	MIR623
					MIR4306
	6q12	22.6	0.147	chr6:58285228-86215595	BAI3	BCKDHB	COL9A1	COL12A1	COL19A1	COX7A2	EEF1A1	HTR1B	IMPG1	ME1
					MYO6	NT5E	PGM3	RNY4	ELOVL4	TPBG	TTK	PTP4A1	TBX18	HMGN3
					SNAP91	KIAA1009	RIMS1	DOPEY1	PHF3	MTO1	IBTK	SENP6	SLC17A5	FILIP1
					CYB5R4	LGSN	PHIP	DDX43	FAM46A	TMEM30A	LMBRD1	KCNQ5	FAM135A	SMAP1
					OGFRL1	LINC00472	KHDC1	SH3BGRL2	C6orf7	UBE2CBP	MRAP2	RWDD2A	MB21D1	RIPPLY2
					IRAK1BP1	B3GAT2	C6orf57	CD109	C6orf221	PRSS35	LCA5	KHDRBS2	DPPA5	EYS
					C6orf147	MIR30A	MIR30C2	OOEP	MCART3P	KHDC1L	LOC100288198	MIR4282	LOC100506804
	1q24.3	14.8	0.165	chr1:172437495-172628368	C1orf9
	20p13	24.3	0.165	chr20:1-1099327	CSNK2A1	SOX12	TCF15	RBCK1	ANGPT4	TRIB3	NRSN2	DEFB126	FAM110A	ZCCHC3
					SCRT2	C20orf54	TBC1D20	C20orf96	SRXN1	DEFB127	DEFB129	DEFB125	DEFB128	RSPO4
					DEFB132
	9q34.11	12.2	0.186	chr9:131402843-131467758	SET
	16p13.3	14.8	0.213	chr16:3340277-3406223	ZNF75A	TIGD7
	Xq21.2	23.5	0.213	chrX:79698884-96013094	MIR548M	MIR361	MIR548I-4	CHM	CYLC1	NAP1L3	POU3F4	SH3BGRL	ZNF711	PCDH11X
					RPS6KA6	CPXCR1	KLHL4	HMGN5	POF1B	TGIF2LX	DACH2	APOOL	HDX	PABPC5
					BRWD3	FAM133A	SATL1	LOC643486	UBE2DNL
	11q11	29.6	0.231	chr11:55322788-55432948	OR4P4	OR4C16	OR4C11	OR4S2
	3q11.2	22.6	0.248	chr3:98188973-98250914	CLDND1	OR5K2
