# Supplementary material for: Integrated exome and RNA sequencing of dedifferentiated liposarcoma
Source: Nat Commun. 2019 Dec 12;10:5683. doi: 10.1038/s41467-019-13286-z (PMC6908635; doi:10.1038/s41467-019-13286-z)
Supplement: Supplementary file 6 — Supplementary Data 3 [file 41467_2019_13286_MOESM6_ESM.xlsx]

## Sheet: SD3
	Supplementary Data 3. Genes with consistent copy-number gain or loss in Cluster 3*
	Gene Symbol	Cytoband	Cluster 3**	Cluster1 and 2**
	APH1A	1q21.2	1.4	0.209091
	C1orf54	1q21.2	1.4	0.209091
	C1orf51	1q21.2	1.4	0.245455
	MRPS21	1q21.2	1.4	0.245455
	PRPF3	1q21.2	1.4	0.245455
	RPRD2	1q21.3	1.4	0.290909
	TARS2	1q21.3	1.4	0.3
	ECM1	1q21.3	1.4	0.318182
	ADAMTSL4	1q21.3	1.4	0.336364
	MIR4257	1q21.3	1.4	0.3
	MCL1	1q21.3	1.4	0.318182
	ENSA	1q21.3	1.4	0.309091
	GOLPH3L	1q21.3	1.4	0.309091
	S100A7L2	1q21.3	1.4	0.336364
	S100A7	1q21.3	1.4	0.354545
	S100A6	1q21.3	1.4	0.336364
	S100A5	1q21.3	1.4	0.336364
	SLC39A1	1q21.3	1.4	0.281818
	CREB3L4	1q21.3	1.4	0.309091
	JTB	1q21.3	1.4	0.3
	RAB13	1q21.3	1.4	0.309091
	RPS27	1q21.3	1.4	0.309091
	NUP210L	1q21.3	1.4	0.390909
	TPM3	1q21.3	1.4	0.354545
	MIR190B	1q21.3	1.4	0.354545
	C1orf189	1q21.3	1.4	0.354545
	C1orf43	1q21.3	1.4	0.363636
	UBAP2L	1q21.3	1.6	0.363636
	HAX1	1q21.3	1.6	0.354545
	AQP10	1q21.3	1.6	0.236364
	ATP8B2	1q21.3	1.6	0.245455
	IL6R	1q21.3	1.6	0.272727
	SHE	1q21.3	1.6	0.263636
	TDRD10	1q21.3	1.6	0.336364
	RAB11FIP1	8p11.23	1.2	0
	GOT1L1	8p11.23	1.2	0.0272727
	ADRB3	8p11.23	1.2	0.0636364
	EIF4EBP1	8p11.23	1.2	0.0636364
	ASH2L	8p11.23	1.2	0.0909091
	STAR	8p11.23	1.2	0.1
	LSM1	8p11.23	1.2	0.118182
	BAG4	8p11.23	1.2	0.0909091
	DDHD2	8p11.23	1.2	0.0909091
	PPAPDC1B	8p11.23	1.4	0.0818182
	WHSC1L1	8p11.23	1.4	0.0818182
	ZNF556	19p13.3	1.2	0.390909
	ZNF57	19p13.3	1.2	0.381818
	ZNF77	19p13.3	1.2	0.390909
	TLE6	19p13.3	1.2	0.390909
	FEM1A	19p13.3	1.2	0.409091
	TICAM1	19p13.3	1.2	0.409091
	PLIN3	19p13.3	1.2	0.409091
	ARRDC5	19p13.3	1.2	0.409091
	OR1M1	19p13.2	1.4	0.409091
	OR7G2	19p13.2	1.4	0.409091
	OR7G1	19p13.2	1.4	0.409091
	OR7G3	19p13.2	1.4	0.409091
	ZNF317	19p13.2	1.4	0.4
	OR7D2	19p13.2	1.4	0.418182
	OR7D4	19p13.2	1.4	0.427273
	COL5A3	19p13.2	1.4	0.545455
	RDH8	19p13.2	1.4	0.527273
	C3P1	19p13.2	1.4	0.527273
	C19orf66	19p13.2	1.4	0.527273
	ANGPTL6	19p13.2	1.4	0.509091
	PPAN-P2RY11	19p13.2	1.4	0.509091
	PPAN	19p13.2	1.4	0.509091
	SNORD105	19p13.2	1.4	0.509091
	SNORD105B	19p13.2	1.4	0.509091
	P2RY11	19p13.2	1.4	0.509091
	EIF3G	19p13.2	1.4	0.509091
	DNMT1	19p13.2	1.4	0.545455
	S1PR2	19p13.2	1.4	0.5
	MIR4322	19p13.2	1.4	0.490909
	MRPL4	19p13.2	1.4	0.490909
	ICAM1	19p13.2	1.4	0.490909
	ICAM4	19p13.2	1.4	0.490909
	ICAM5	19p13.2	1.4	0.5
	ZGLP1	19p13.2	1.4	0.509091
	FDX1L	19p13.2	1.4	0.509091
	RAVER1	19p13.2	1.4	0.518182
	ICAM3	19p13.2	1.4	0.518182
	TYK2	19p13.2	1.4	0.518182
	CDC37	19p13.2	1.4	0.536364
	MIR1181	19p13.2	1.4	0.536364
	PDE4A	19p13.2	1.4	0.536364
	KEAP1	19p13.2	1.4	0.509091
	S1PR5	19p13.2	1.4	0.518182
	ATG4D	19p13.2	1.4	0.5
	MIR1238	19p13.2	1.4	0.5
	KRI1	19p13.2	1.4	0.509091
	CDKN2D	19p13.2	1.4	0.509091
	AP1M2	19p13.2	1.4	0.527273
	SLC44A2	19p13.2	1.4	0.527273
	ILF3	19p13.2	1.4	0.536364
	LOC147727	19p13.2	1.4	0.527273
	QTRT1	19p13.2	1.4	0.572727
	DNM2	19p13.2	1.4	0.572727
	MIR4748	19p13.2	1.4	0.572727
	MIR638	19p13.2	1.4	0.572727
	MIR199A1	19p13.2	1.4	0.554545
	TMED1	19p13.2	1.4	0.554545
	C19orf38	19p13.2	1.4	0.545455
	CARM1	19p13.2	1.4	0.545455
	YIPF2	19p13.2	1.4	0.545455
	C19orf52	19p13.2	1.4	0.527273
	SMARCA4	19p13.2	1.4	0.545455
	LDLR	19p13.2	1.4	0.554545
	SPC24	19p13.2	1.4	0.536364
	KANK2	19p13.2	1.4	0.536364
	DOCK6	19p13.2	1.4	0.527273
	C19orf80	19p13.2	1.4	0.5
	TSPAN16	19p13.2	1.4	0.527273
	RAB3D	19p13.2	1.4	0.527273
	TMEM205	19p13.2	1.4	0.509091
	CCDC159	19p13.2	1.4	0.5
	LPPR2	19p13.2	1.4	0.5
	SWSAP1	19p13.2	1.4	0.5
	EPOR	19p13.2	1.4	0.509091
	RGL3	19p13.2	1.4	0.509091
	CCDC151	19p13.2	1.4	0.509091
	PRKCSH	19p13.2	1.4	0.509091
	ELAVL3	19p13.2	1.4	0.509091
	ZNF653	19p13.2	1.4	0.5
	ECSIT	19p13.2	1.4	0.518182
	CNN1	19p13.2	1.4	0.490909
	ELOF1	19p13.2	1.4	0.490909
	ACP5	19p13.2	1.4	0.5
	ZNF627	19p13.2	1.4	0.481818
	ZNF823	19p13.2	1.4	0.481818
	ZNF833P	19p13.2	1.4	0.436364
	ZNF441	19p13.2	1.4	0.463636
	ZNF491	19p13.2	1.4	0.427273
	ZNF440	19p13.2	1.4	0.454545
	ZNF763	19p13.2	1.4	0.436364
	ZNF433	19p13.2	1.4	0.381818
	ZNF878	19p13.2	1.4	0.381818
	ZNF844	19p13.2	1.4	0.381818
	ZNF788	19p13.2	1.4	0.372727
	ZNF20	19p13.2	1.4	0.363636
	ZNF625-ZNF20	19p13.2	1.4	0.363636
	ZNF625	19p13.2	1.4	0.372727
	ZNF136	19p13.2	1.4	0.390909
	ZNF44	19p13.2	1.4	0.418182
	ZNF563	19p13.2	1.4	0.4
	ZNF442	19p13.2	1.4	0.409091
	ZNF799	19p13.2	1.4	0.381818
	ZNF443	19p13.2	1.4	0.4
	ZNF709	19p13.2	1.4	0.418182
	ZNF564	19p13.2	1.4	0.390909
	ZNF490	19p13.2	1.4	0.427273
	FUNDC1	Xp11.3	1.2	0.272727
	DUSP21	Xp11.3	1.2	0.272727
	KDM6A	Xp11.3	1.2	0.290909
	PROS1	3q11.1	-1.2	-0.0545455
	TERC	3q26.2	-1.2	-0.0909091
	RHBDF1	16p13.3	-1.2	0.0272727
	* Genes, which were gained or lost in all cluster3 samples, were selected.
	** Mean of GISTIC value
