# Supplementary material for: Integrated exome and RNA sequencing of dedifferentiated liposarcoma
Source: Nat Commun. 2019 Dec 12;10:5683. doi: 10.1038/s41467-019-13286-z (PMC6908635; doi:10.1038/s41467-019-13286-z)
Supplement: Supplementary file 8 — Source Data [file 41467_2019_13286_MOESM8_ESM.zip]

Archive with 5 entries (5 files):
- raw data files_for deposit/Clin_Info_revised.xlsx
- raw data files_for deposit/Correspondence table.xlsx
- raw data files_for deposit/GenomicAlterations.xlsx
- raw data files_for deposit/Mutational_Landscape.xlsx
- raw data files_for deposit/Transcriptome.xlsx
