# Supplementary material for: Integrated exome and RNA sequencing of dedifferentiated liposarcoma
Source: Nat Commun. 2019 Dec 12;10:5683. doi: 10.1038/s41467-019-13286-z (PMC6908635; doi:10.1038/s41467-019-13286-z)
Supplement: Supplementary file 8 — Source Data [file 41467_2019_13286_MOESM8_ESM.zip › raw data files_for deposit/Clin_Info_revised.xlsx]

## Sheet: Clin_Info
ID	Cohorts	IC	Age at diagnosis	gender	Tumor_Site	pathologic_tumor_size	Margin	Surgery	radiation_treatment_adjuvant	DSS_status	DSS_days	PFS_status	PFS_days	DNM3os_Fusion	Genomic Cluster	Gain_1p32.1	Gain_1q21.3	Gain_1q24.3	Gain_3p12.1	Gain_4p16.3	Gain_5p15.33	Gain_5q35.3	Gain_6p21.1	Gain_6q24.3	Gain_7p22.1	Gain_8q22.3	Gain_9q21.12	Gain_11p13	Gain_12p13.32	Gain_12p13.31	Gain_12q15	Gain_14q32.31	Gain_15q26.3	Gain_16q22.2	Gain_19p13.3	Gain_19p13.2	Gain_19q12	Gain_20q12	Gain_20q13.33	Gain_21q21.1	Gain_Xp21.2	Gain_Xq21.1	Loss_1p13.3	Loss_1q24.3	Loss_1q44	Loss_2p25.3	Loss_2q37.3	Loss_3p12.3	Loss_3q11.2
IMS_01	JSGC_IMSUT	No	70-79	Male	Extremity, shoulder or girdle	6	R0	Yes	No	0	965	0	965	NA	3	1	2	0	2	1	0	2	1	0	1	1	2	0	0	0	0	2	2	0	1	2	0	0	0	0	1	0	0	-1	-1	-1	-1	-1	-1
IMS_02	JSGC_IMSUT	No	60-69	Male	Extremity, shoulder or girdle	5	R1	Yes	No	1	3656	1	413	No	2	0	1	1	0	0	0	2	0	0	0	0	0	0	0	0	2	1	0	1	0	0	0	1	0	0	1	0	-1	0	-1	-1	-1	0	0
IMS_03	JSGC_IMSUT	No	60-69	Female	Extremity, shoulder or girdle	19	R0	Yes	No	0	2644	0	2644	NA	3	0	0	0	0	0	0	0	0	0	1	0	0	0	0	0	1	0	0	0	0	1	0	0	0	0	0	0	0	0	-1	0	0	-1	-1
IMS_04	JSGC_IMSUT	Yes	70-79	Male	Extremity, shoulder or girdle	17	R1	Yes	Yes	0	908	1	736	NA	2	0	0	0	1	1	1	1	0	0	1	0	0	0	0	0	2	1	0	0	2	1	0	0	0	0	1	2	0	-1	-1	0	-1	0	-1
IMS_05	JSGC_IMSUT	Yes	60-69	Female	Extremity, shoulder or girdle	15	R0	Yes	No	0	616	0	616	No	2	0	0	0	0	1	2	2	0	1	0	0	0	0	0	0	2	0	1	0	1	1	0	1	2	1	0	0	-1	-1	-1	-1	0	-1	-1
IMS_06	JSGC_IMSUT	Yes	50-59	Male	Extremity, shoulder or girdle	20	R0	Yes	No	0	170	0	170	No	2	0	2	0	0	0	0	0	0	0	1	1	0	0	1	1	2	0	0	1	0	1	0	0	0	0	2	0	0	-1	-1	0	0	-1	-1
IMS_07	JSGC_IMSUT	Yes	70-79	Female	Extremity, shoulder or girdle	19.5	R0	Yes	No	0	1073	0	1073	No	1	2	0	2	1	0	0	1	0	1	0	1	1	1	2	2	2	1	1	1	0	0	0	1	0	1	0	0	-1	0	0	0	-1	0	0
IMS_08	JSGC_IMSUT	Yes	90-99	Male	Extremity, shoulder or girdle	20	R0	Yes	No	0	118	1	48	No	1	1	0	2	2	0	2	1	0	1	0	1	1	0	1	1	2	1	0	1	0	0	0	0	0	2	1	1	0	0	0	0	-1	-1	0
IMS_09	JSGC_IMSUT	Yes	70-79	Female	Retroperitoneum or abdomen	9	R1	Yes	No	0	139	0	139	No	1	1	0	1	1	0	0	1	1	1	0	1	0	1	1	2	2	1	2	1	0	1	2	0	1	1	0	1	0	0	0	0	-1	0	0
IMS_10	JSGC_IMSUT	Yes	60-69	Male	Extremity, shoulder or girdle	20	R0	Yes	No	0	51	0	51	No	3	0	2	2	0	0	0	1	0	2	2	2	1	0	1	1	1	0	0	1	0	1	1	1	1	0	0	2	0	0	0	0	-1	0	0
IMS_11	JSGC_IMSUT	Yes	70-79	Female	Extremity, shoulder or girdle	25	R1	Yes	No	0	2201	0	2201	No	2	0	1	1	0	0	1	0	1	1	1	0	1	0	0	0	2	0	2	1	1	1	1	0	0	0	0	0	0	0	-1	-1	0	0	0
IMS_13	JSGC_IMSUT	No	30-39	Male	Extremity, shoulder or girdle	16	R0	Yes	No	0	1060	0	1060	No	2	0	1	1	2	0	0	0	0	0	2	2	0	0	0	0	2	0	0	0	0	0	0	2	1	0	0	1	0	0	0	-1	0	0	0
IMS_14	JSGC_IMSUT	No	70-79	Male	Extremity, shoulder or girdle	15	R1	Yes	No	0	1119	0	1119	No	1	2	0	0	0	0	0	0	0	0	0	0	0	0	0	0	2	0	0	0	0	0	0	0	0	0	0	0	0	-1	0	0	0	0	0
IMS_15	JSGC_IMSUT	No	40-49	Male	Retroperitoneum or abdomen	NA	R1	Yes	No	NA	NA	NA	NA	No	3	0	2	0	0	0	0	0	1	0	0	0	0	0	0	0	1	1	0	0	0	1	0	0	0	0	0	1	-1	-1	0	0	0	0	-1
IMS_16	JSGC_IMSUT	No	50-59	Male	Retroperitoneum or abdomen	16	R1	Yes	No	1	727	1	160	Yes	1	1	1	2	0	0	2	0	1	1	0	0	0	0	0	0	2	0	0	0	0	2	1	1	0	0	1	0	-1	0	0	0	0	0	-1
IMS_17	JSGC_IMSUT	No	70-79	Male	Retroperitoneum or abdomen	12	R1	Yes	No	0	708	1	365	Yes	1	1	0	0	0	1	1	0	2	0	1	0	0	0	0	0	2	0	2	0	0	0	1	2	0	0	2	1	0	0	0	0	0	0	0
IMS_18	JSGC_IMSUT	No	80-89	Female	Extremity, shoulder or girdle	6	R1	Yes	No	0	443	0	443	NA	2	0	0	0	0	1	0	2	1	1	0	0	0	0	0	0	2	0	0	0	1	1	0	0	1	1	1	0	-1	0	-1	-1	-1	-1	-1
IMS_19	JSGC_IMSUT	No	40-49	Female	Retroperitoneum or abdomen	19	R1	Yes	No	0	299	0	299	No	1	2	0	1	0	1	0	0	1	0	1	0	0	0	0	0	2	0	0	1	1	0	0	0	0	0	0	0	-1	0	-1	-1	0	-1	-1
IMS_20	JSGC_IMSUT	No	60-69	Male	Extremity, shoulder or girdle	19	R0	Yes	No	0	199	0	199	No	2	0	2	2	0	0	0	0	0	0	2	2	0	0	0	2	2	0	0	0	0	0	1	2	0	0	0	2	0	-1	-1	0	-1	0	-1
IMS_21	JSGC_IMSUT	No	70-79	Female	Retroperitoneum or abdomen	23	R1	Yes	No	0	188	0	188	No	2	0	0	0	0	0	0	1	0	0	1	0	0	0	1	0	2	2	0	1	2	2	2	2	0	0	0	1	-1	-1	0	-1	0	0	-1
IMS_29	JSGC_IMSUT	Yes	60-69	Male	Retroperitoneum or abdomen	7	R1	Yes	No	0	620	1	423	No	1	1	0	2	2	1	2	0	1	1	1	0	0	0	0	0	2	0	0	0	1	1	1	1	1	0	2	2	0	0	0	0	0	0	0
NCC_01	JSGC_NCC	Yes	50-59	Female	Retroperitoneum or abdomen	6	R1	Yes	No	0	2020	1	495	No	2	0	0	0	0	0	0	0	0	2	0	0	2	0	0	0	2	2	0	0	0	0	0	0	0	0	0	0	0	0	0	0	0	0	0
NCC_02	JSGC_NCC	Yes	70-79	Male	Retroperitoneum or abdomen	25	R1	Yes	No	0	595	1	546	No	2	0	1	0	0	0	0	0	0	0	0	0	0	0	0	0	2	0	1	0	0	0	0	0	0	0	0	0	0	0	0	0	0	0	0
NCC_03	JSGC_NCC	Yes	40-49	Female	Retroperitoneum or abdomen	8	R1	Yes	No	1	492	1	177	No	1	2	0	0	0	0	2	0	0	0	1	0	0	0	0	0	2	0	1	0	1	0	0	0	0	0	0	0	0	0	0	0	0	0	0
NCC_04	JSGC_NCC	Yes	70-79	Male	Extremity, shoulder or girdle	8	R0	Yes	No	0	1185	0	1185	Yes	1	2	0	2	0	0	2	0	0	0	0	1	0	0	0	0	2	0	0	0	0	0	0	0	0	0	1	0	0	0	0	0	0	0	0
NCC_05	JSGC_NCC	Yes	50-59	Male	Retroperitoneum or abdomen	12	NA	No	Yes	1	1636	1	874	Yes	2	0	0	2	0	0	0	0	0	2	2	0	0	0	0	0	2	0	0	2	0	0	0	0	0	0	0	0	0	0	0	0	0	0	0
NCC_06	JSGC_NCC	Yes	70-79	Male	Retroperitoneum or abdomen	16	R1	Yes	No	0	713	0	713	No	2	0	0	1	0	0	2	0	1	0	2	1	1	0	0	0	2	1	0	0	1	1	1	1	1	0	1	1	0	0	0	0	-1	0	-1
NCC_07	JSGC_NCC	Yes	60-69	Male	Retroperitoneum or abdomen	5	NA	No	Heavy Ion	1	1267	1	51	No	1	1	0	0	0	1	0	2	0	2	1	0	0	0	0	0	2	0	0	0	2	0	0	1	1	0	0	0	0	0	-1	0	-1	-1	0
NCC_08	JSGC_NCC	Yes	40-49	Male	Retroperitoneum or abdomen	14	R1	Yes	No	0	1418	1	1046	No	2	0	0	0	0	2	0	0	0	1	0	0	0	0	0	0	2	0	0	0	0	0	0	0	0	0	0	0	0	0	0	0	0	0	0
NCC_09	JSGC_NCC	Yes	80-89	Male	Extremity, shoulder or girdle	14	R0	Yes	No	0	1279	0	1279	No	1	1	0	0	0	0	2	0	0	0	0	1	0	0	0	0	2	0	0	0	0	0	0	0	0	0	0	0	0	0	0	0	0	0	0
NCC_10	JSGC_NCC	Yes	30-39	Male	Retroperitoneum or abdomen	15	R1	Yes	No	0	1875	1	788	No	2	0	0	2	0	0	0	0	0	2	0	0	0	0	0	0	2	0	0	0	0	0	0	0	0	0	0	0	0	0	0	0	0	0	0
NCC_11	JSGC_NCC	Yes	50-59	Male	Extremity, shoulder or girdle	7	R0	Yes	No	0	1272	0	1272	No	2	0	0	0	0	0	0	0	0	2	0	0	0	0	0	0	2	0	0	0	0	0	0	0	0	0	0	0	0	0	0	0	0	0	0
NCC_12	JSGC_NCC	Yes	50-59	Female	Retroperitoneum or abdomen	31	R1	Yes	No	0	2022	1	503	No	2	0	0	0	0	0	0	0	0	0	0	0	0	0	0	0	2	0	0	0	0	0	0	0	0	0	0	0	0	0	0	0	0	0	0
NCC_13	JSGC_NCC	Yes	40-49	Male	Retroperitoneum or abdomen	6	R0	Yes	No	0	2222	1	479	No	1	2	0	2	0	0	1	0	0	0	0	0	0	2	0	0	2	0	0	0	0	0	0	0	0	0	0	0	0	0	0	0	0	0	0
NCC_14	JSGC_NCC	Yes	50-59	Male	Retroperitoneum or abdomen	16	R1	Yes	No	0	1178	1	901	No	2	0	2	2	0	0	0	0	0	1	0	0	0	0	0	0	2	0	0	0	0	0	0	0	0	0	0	0	0	0	0	0	0	0	0
NCC_15	JSGC_NCC	Yes	70-79	Male	Retroperitoneum or abdomen	13	R1	Yes	No	0	1076	0	1076	No	2	0	0	0	0	0	0	0	0	0	0	0	0	0	0	0	2	0	0	0	0	0	0	0	0	0	0	0	0	0	0	0	0	0	0
NCC_16	JSGC_NCC	Yes	60-69	Male	Extremity, shoulder or girdle	16	R0	Yes	No	0	1502	0	1502	No	1	2	0	2	0	0	0	0	0	0	0	0	0	0	0	0	2	0	0	0	0	0	0	0	0	0	0	0	0	0	0	0	0	0	0
NCC_17	JSGC_NCC	Yes	50-59	Female	Retroperitoneum or abdomen	4	R1	Yes	No	0	1433	1	728	No	1	2	0	0	0	0	0	0	0	0	0	0	0	0	0	0	2	0	0	0	0	0	0	0	2	0	0	0	0	0	0	0	0	0	0
NCC_18	JSGC_NCC	Yes	70-79	Male	Retroperitoneum or abdomen	9	R1	Yes	No	0	96	1	84	Yes	2	0	0	2	1	0	0	0	1	2	0	2	0	0	0	0	2	1	2	0	0	0	0	0	0	0	0	2	-1	0	0	0	-1	0	-1
NCC_19	JSGC_NCC	Yes	60-69	Male	Retroperitoneum or abdomen	21	R1	Yes	Yes	1	456	1	335	No	2	0	0	0	0	1	0	0	0	0	0	1	0	0	0	0	2	0	1	0	0	0	0	0	0	0	0	0	0	0	0	0	0	0	0
NCC_20	JSGC_NCC	Yes	60-69	Male	Retroperitoneum or abdomen	8	R1	Yes	No	1	1271	1	103	Yes	2	0	0	2	0	2	0	0	2	2	0	0	0	0	0	0	2	1	1	0	0	1	0	0	1	0	0	0	0	-1	-1	0	-1	-1	0
NCC_21	JSGC_NCC	Yes	50-59	Male	Chest wall or back	5	R1	Yes	No	0	3856	1	490	No	2	0	0	0	0	0	2	0	0	0	0	0	0	0	0	0	2	0	0	0	0	2	0	0	0	0	0	0	0	0	0	0	0	0	0
NCC_22	JSGC_NCC	Yes	70-79	Male	Retroperitoneum or abdomen	30	R1	Yes	No	1	1255	1	758	No	1	2	0	0	0	0	0	0	0	0	2	0	0	0	0	0	2	0	0	0	0	0	0	0	0	0	0	0	0	0	0	0	0	0	0
NCC_23	JSGC_NCC	Yes	70-79	Male	Retroperitoneum or abdomen	12	R1	Yes	No	0	2612	0	2612	Yes	2	0	2	2	0	1	0	0	0	0	2	1	0	0	0	2	2	0	1	1	0	0	0	2	1	0	2	0	0	0	-1	-1	-1	0	0
NCC_24	JSGC_NCC	Yes	50-59	Male	Extremity, shoulder or girdle	21	R0	Yes	No	0	4836	0	4836	Yes	2	0	0	2	0	0	0	0	0	0	0	2	0	0	0	0	2	0	2	2	0	0	0	1	1	0	0	0	0	0	0	0	0	0	0
NCC_25	JSGC_NCC	Yes	50-59	Female	Retroperitoneum or abdomen	30	RX	Yes	No	0	902	1	573	No	2	0	0	0	0	0	0	0	0	0	0	0	0	0	0	0	2	0	0	0	1	0	0	0	0	0	0	0	0	0	0	0	0	0	0
NCC_26	JSGC_NCC	Yes	60-69	Male	Retroperitoneum or abdomen	14	R1	Yes	No	0	2060	1	394	No	2	0	1	2	0	0	0	0	0	0	1	0	0	0	0	1	2	0	0	0	0	0	0	0	0	0	2	0	0	0	-1	0	0	0	0
NCC_27	JSGC_NCC	Yes	40-49	Male	Retroperitoneum or abdomen	11	R0	Yes	No	0	1834	1	1065	No	3	0	1	1	1	2	1	2	0	0	1	0	0	0	0	0	1	1	0	1	2	2	2	1	1	0	2	0	0	0	-1	0	-1	-1	-1
NCC_28	JSGC_NCC	Yes	70-79	Male	Extremity, shoulder or girdle	7	R1	Yes	No	0	1968	0	1968	No	2	0	0	0	0	0	0	1	0	0	1	0	0	0	0	0	2	0	0	1	0	1	0	0	0	0	0	0	0	0	0	0	0	0	0
NCC_29	JSGC_NCC	Yes	50-59	Male	Retroperitoneum or abdomen	15	R1	Yes	Yes	1	3757	1	1316	No	2	0	1	2	0	1	0	0	0	0	0	0	0	0	0	0	2	0	0	1	0	0	0	0	0	0	0	0	0	0	-1	0	0	0	0
NCC_30	JSGC_NCC	Yes	60-69	Male	Retroperitoneum or abdomen	11	RX	Yes	No	0	2545	1	445	No	2	0	0	0	0	0	0	0	2	2	1	0	0	0	0	0	2	0	1	0	0	0	0	0	0	2	0	0	0	0	0	0	0	-1	0
NCC_31	JSGC_NCC	Yes	60-69	Female	Retroperitoneum or abdomen	10	R0	Yes	No	0	1917	0	1917	No	2	0	0	0	0	0	0	0	0	0	0	0	0	0	0	1	2	0	0	0	0	0	0	0	0	0	0	0	0	0	0	0	0	0	0
NCC_32	JSGC_NCC	Yes	40-49	Male	Retroperitoneum or abdomen	20	RX	Yes	No	1	5103	1	863	No	2	0	0	0	0	2	0	0	0	0	0	0	0	0	0	0	2	0	0	0	0	0	0	2	0	0	0	0	0	0	0	0	0	0	0
NCC_33	JSGC_NCC	Yes	50-59	Male	Retroperitoneum or abdomen	13	R1	Yes	No	0	2343	0	2343	NA	2	0	0	0	0	0	0	0	0	2	0	0	0	0	0	0	2	0	1	0	0	1	0	1	1	0	0	0	0	0	0	0	0	0	0
NCC_34	JSGC_NCC	Yes	70-79	Female	Chest wall or back	15	R0	Yes	Yes	0	2484	1	227	NA	2	0	2	2	1	2	2	0	0	0	0	1	1	0	2	1	2	0	0	1	2	0	0	2	1	1	1	0	0	0	-1	-1	-1	-1	0
NCC_35	JSGC_NCC	Yes	40-49	Male	Retroperitoneum or abdomen	11	RX	Yes	No	1	2307	1	1197	NA	2	0	0	0	0	0	0	0	0	2	0	0	0	0	2	0	2	0	0	0	0	0	0	0	0	0	0	0	0	0	0	0	0	0	0
NCC_36	JSGC_NCC	Yes	50-59	Male	Retroperitoneum or abdomen	18	R1	Yes	No	0	1996	1	1114	NA	1	2	0	0	0	0	0	0	0	0	0	0	0	0	0	0	2	0	0	0	0	0	0	0	0	0	1	0	0	0	0	0	0	0	0
NCC_37	JSGC_NCC	Yes	70-79	Female	Retroperitoneum or abdomen	14	R1	Yes	No	0	899	1	520	NA	2	0	1	2	0	1	0	0	1	2	0	1	0	0	1	0	2	0	0	1	0	0	0	0	0	0	0	0	0	0	-1	0	0	-1	0
TCGA-3B-A9HL	TCGA	N/A	60-69	Male	Retroperitoneum or abdomen	18	R1	Yes	No	0	599	1	229	No	1	2	1	1	0	0	1	0	1	0	0	0	2	1	2	2	2	0	2	1	1	2	1	1	0	0	1	1	0	0	-1	-1	-1	0	0
TCGA-3B-A9HO	TCGA	N/A	70-79	Male	Retroperitoneum or abdomen	25	R1	Yes	No	0	959	1	595	No	1	1	2	0	1	0	2	1	0	0	0	0	1	0	0	0	2	0	1	2	0	2	0	0	0	1	1	0	0	-1	0	-1	-1	0	0
TCGA-3B-A9HS	TCGA	N/A	60-69	Male	Retroperitoneum or abdomen	30	R0	Yes	Yes	1	1366	1	139	No	1	1	1	1	0	1	1	2	0	2	0	1	2	0	0	0	2	0	1	1	2	0	0	1	1	1	1	1	0	0	0	-1	-1	0	-1
TCGA-3R-A8YX	TCGA	N/A	60-69	Male	Retroperitoneum or abdomen	NA	R2	Yes	No	1	17	1	17	No	1	1	1	1	1	1	1	0	1	0	0	1	1	1	1	1	2	0	0	0	1	1	0	1	1	0	0	1	-1	0	0	0	0	0	0
TCGA-DX-A1KU	TCGA	N/A	80-89	Male	Retroperitoneum or abdomen	33	R2	Yes	No	1	427	1	94	No	2	0	0	2	0	0	1	0	0	0	0	1	0	1	1	1	2	0	1	1	1	1	1	1	1	0	1	1	0	0	0	0	0	0	0
TCGA-DX-A1KW	TCGA	N/A	60-69	Male	Retroperitoneum or abdomen	24.5	R1	Yes	No	NA	995	0	995	No	2	0	0	0	1	0	2	0	1	1	0	0	2	0	0	0	2	0	1	1	2	2	2	1	1	1	1	1	0	0	0	0	0	0	-1
TCGA-DX-A1KY	TCGA	N/A	60-69	Male	Retroperitoneum or abdomen	39.5	R1	Yes	No	1	391	1	205	No	2	0	2	2	0	2	0	0	0	0	1	2	1	0	1	1	2	1	0	2	1	2	2	1	1	1	2	2	0	0	0	0	-1	0	0
TCGA-DX-A1KZ	TCGA	N/A	60-69	Male	Retroperitoneum or abdomen	30	R1	Yes	No	0	1372	1	1294	No	2	0	0	0	0	0	1	0	0	2	1	2	1	0	0	0	2	0	0	0	0	0	0	0	2	0	0	0	0	0	-1	0	0	0	0
TCGA-DX-A1L0	TCGA	N/A	50-59	Male	Retroperitoneum or abdomen	27	R1	Yes	No	1	564	1	103	No	1	2	0	2	0	0	1	1	1	1	0	0	0	0	0	0	2	2	1	1	1	1	0	1	1	0	1	2	-1	0	-1	0	-1	0	-1
TCGA-DX-A1L1	TCGA	N/A	60-69	Male	Retroperitoneum or abdomen	8.5	R0	Yes	No	1	1649	1	349	No	2	0	0	0	0	1	2	0	0	0	1	0	0	0	0	0	2	1	0	0	0	2	1	1	2	1	1	2	0	-1	-1	0	-1	-1	-1
TCGA-DX-A1L3	TCGA	N/A	60-69	Female	Retroperitoneum or abdomen	20	R1	Yes	No	1	1020	1	437	No	2	0	0	2	0	0	2	0	0	0	0	0	0	0	0	0	2	0	0	0	0	0	0	0	0	0	0	0	0	0	0	0	0	0	0
TCGA-DX-A1L4	TCGA	N/A	60-69	Male	Retroperitoneum or abdomen	19.5	R0	Yes	No	0	2036	1	340	No	2	0	0	0	1	0	0	0	0	2	0	0	0	0	1	1	2	0	1	1	0	0	0	1	0	0	0	0	0	0	0	0	0	0	0
TCGA-DX-A23R	TCGA	N/A	50-59	Female	Retroperitoneum or abdomen	21	R1	Yes	No	0	2271	0	2271	No	2	0	0	1	0	1	0	1	0	0	1	1	0	0	0	0	2	0	1	0	1	1	2	1	1	0	0	0	0	0	-1	0	0	-1	-1
TCGA-DX-A23T	TCGA	N/A	40-49	Female	Retroperitoneum or abdomen	30	R1	Yes	No	1	160	1	104	No	1	1	0	0	0	0	0	2	2	2	2	0	0	0	0	0	2	0	0	0	0	0	0	0	0	0	0	0	0	0	0	0	0	0	0
TCGA-DX-A23V	TCGA	N/A	50-59	Female	Retroperitoneum or abdomen	13	R1	Yes	No	1	2034	1	378	No	1	2	0	0	0	0	0	0	0	0	0	0	0	0	0	0	2	0	0	0	0	0	0	0	0	0	0	0	0	0	0	0	0	0	0
TCGA-DX-A23Y	TCGA	N/A	80-89	Male	Retroperitoneum or abdomen	20	R1	Yes	No	1	191	1	172	No	1	2	0	0	1	1	0	1	2	1	0	2	1	0	0	0	2	2	1	0	1	1	2	1	1	0	0	1	0	0	0	-1	-1	-1	0
TCGA-DX-A240	TCGA	N/A	50-59	Male	Extremity, shoulder or girdle	13.5	R0	Yes	No	0	1834	0	1834	No	2	0	0	2	0	0	0	0	0	0	0	0	0	0	0	0	2	1	0	0	0	0	0	0	0	0	2	0	0	0	0	0	0	0	0
TCGA-DX-A2IZ	TCGA	N/A	60-69	Male	Retroperitoneum or abdomen	29	R0	Yes	No	0	261	0	261	No	1	2	0	0	0	0	2	0	0	0	0	0	0	1	0	2	2	2	1	0	0	0	0	0	1	1	0	0	0	0	0	0	0	0	0
TCGA-DX-A2J0	TCGA	N/A	60-69	Male	Retroperitoneum or abdomen	25	R1	Yes	No	1	295	1	213	No	2	0	0	2	0	0	1	0	0	0	0	0	2	0	1	0	2	0	0	0	1	1	0	0	0	2	1	0	0	-1	-1	0	0	0	0
TCGA-DX-A2J1	TCGA	N/A	50-59	Male	Retroperitoneum or abdomen	31	R1	Yes	No	0	2901	0	2901	No	2	0	0	0	0	0	0	0	0	2	0	0	0	0	0	0	2	0	0	0	0	0	0	0	0	0	0	0	0	0	-1	0	0	0	0
TCGA-DX-A2J4	TCGA	N/A	60-69	Male	Retroperitoneum or abdomen	22	R0	Yes	No	0	2408	0	2408	No	2	0	0	0	0	0	0	0	0	0	0	0	0	0	0	0	2	0	0	0	0	2	0	0	0	0	0	0	0	0	0	0	0	0	0
TCGA-DX-A3LS	TCGA	N/A	70-79	Female	Retroperitoneum or abdomen	13.2	R1	Yes	No	1	275	1	114	No	2	0	1	1	2	0	2	1	0	0	0	0	0	0	2	2	2	0	0	0	0	0	0	2	0	0	1	0	0	0	0	0	0	0	0
TCGA-DX-A3LT	TCGA	N/A	60-69	Male	Extremity, shoulder or girdle	20	R0	Yes	Yes	0	1492	1	568	No	1	1	1	1	1	0	0	0	0	1	1	0	0	2	0	0	2	0	0	0	0	0	2	0	0	0	1	1	0	0	0	0	0	0	-1
TCGA-DX-A3LU	TCGA	N/A	60-69	Male	Retroperitoneum or abdomen	19	R1	Yes	Yes	0	2641	1	290	No	1	2	0	0	0	0	0	0	2	2	0	0	0	0	0	1	2	0	0	0	0	0	0	0	0	0	0	0	0	0	0	0	0	0	0
TCGA-DX-A3LW	TCGA	N/A	40-49	Male	Retroperitoneum or abdomen	17	R1	Yes	No	0	4150	1	1125	No	2	0	0	0	0	0	0	0	0	0	1	0	0	0	0	2	2	1	0	0	0	1	0	1	1	1	0	0	0	0	-1	0	-1	0	0
TCGA-DX-A3LY	TCGA	N/A	60-69	Male	Retroperitoneum or abdomen	18.2	R0	Yes	No	0	1017	0	1017	No	2	0	0	0	0	0	2	2	0	1	0	0	0	0	2	1	2	0	0	0	1	1	0	0	0	0	0	0	0	0	-1	-1	0	0	0
TCGA-DX-A3M1	TCGA	N/A	70-79	Male	Retroperitoneum or abdomen	17	R2	Yes	No	0	1359	1	1212	No	2	0	0	0	0	1	0	0	0	2	1	2	1	0	0	0	2	1	0	0	1	1	0	1	0	0	2	0	0	0	-1	-1	-1	-1	0
TCGA-DX-A3U5	TCGA	N/A	50-59	Male	Retroperitoneum or abdomen	10.6	R1	Yes	No	0	969	0	969	No	2	0	0	0	0	1	0	0	0	2	0	0	0	0	2	0	2	0	0	0	1	1	0	0	1	0	0	0	0	-1	-1	0	-1	-1	0
TCGA-DX-A3U6	TCGA	N/A	60-69	Female	Retroperitoneum or abdomen	8.5	R0	Yes	No	1	1088	1	160	No	2	0	0	2	0	0	0	0	0	2	1	0	2	0	0	0	2	0	0	0	0	0	0	2	0	0	0	0	0	0	0	0	0	0	0
TCGA-DX-A48N	TCGA	N/A	40-49	Male	Retroperitoneum or abdomen	13	R1	Yes	No	0	1073	0	1073	No	2	0	2	2	0	0	0	1	0	2	0	2	2	0	2	0	2	1	0	2	2	2	2	0	2	0	0	0	0	-1	-1	-1	-1	0	-1
TCGA-DX-A6BE	TCGA	N/A	70-79	Male	Retroperitoneum or abdomen	21	R0	Yes	No	0	881	0	881	No	1	2	0	0	0	0	0	0	0	0	0	0	0	0	0	0	2	0	0	0	0	2	0	0	0	0	0	0	0	0	0	0	0	0	0
TCGA-DX-A6BF	TCGA	N/A	80-89	Female	Retroperitoneum or abdomen	38.3	R1	Yes	No	0	972	1	947	No	1	2	0	2	0	1	0	1	0	0	0	1	1	0	0	0	2	0	0	0	0	0	0	0	0	0	0	0	0	0	-1	-1	-1	0	0
TCGA-DX-A6BG	TCGA	N/A	50-59	Male	Retroperitoneum or abdomen	10.8	R0	Yes	No	0	1121	1	149	No	1	2	0	2	0	1	1	0	0	0	0	0	0	0	0	0	2	0	0	0	0	0	0	2	0	0	0	0	0	0	0	0	0	0	0
TCGA-DX-A6BH	TCGA	N/A	30-39	Male	Extremity, shoulder or girdle	8	R1	Yes	No	0	821	1	232	No	2	0	0	2	0	0	0	0	2	2	0	0	0	0	0	0	2	0	0	0	0	0	0	0	0	0	0	0	0	0	0	0	0	0	0
TCGA-DX-A7EI	TCGA	N/A	70-79	Female	Retroperitoneum or abdomen	6	R1	Yes	No	1	1049	1	828	No	2	0	2	2	0	0	2	2	0	0	1	0	1	0	1	1	2	1	2	1	1	1	1	1	2	0	1	1	-1	0	0	0	0	0	0
TCGA-DX-A7ES	TCGA	N/A	50-59	Female	Retroperitoneum or abdomen	22	R0	Yes	No	0	610	0	610	No	2	0	0	0	0	0	0	0	0	0	0	0	0	0	0	0	2	0	0	0	1	2	0	0	0	0	0	0	0	0	0	0	0	0	0
TCGA-DX-AB2F	TCGA	N/A	70-79	Female	Retroperitoneum or abdomen	27	R0	Yes	No	0	365	0	365	No	2	0	0	0	0	0	0	0	0	2	0	0	1	1	0	0	2	0	0	0	2	0	0	0	2	0	1	2	0	0	0	-1	-1	0	0
TCGA-DX-AB2G	TCGA	N/A	30-39	Male	Retroperitoneum or abdomen	36	R0	Yes	No	0	478	0	478	No	2	0	1	0	2	0	2	0	0	2	1	0	0	1	0	2	2	0	0	0	1	1	0	0	0	0	0	1	0	0	0	0	0	-1	0
TCGA-DX-AB2H	TCGA	N/A	80-89	Female	Retroperitoneum or abdomen	15.1	R0	Yes	No	0	482	0	482	No	2	0	0	0	0	0	0	0	0	0	0	0	0	0	0	2	2	0	0	0	0	0	0	0	0	0	0	0	0	0	0	0	-1	0	0
TCGA-DX-AB2S	TCGA	N/A	50-59	Female	Chest wall or back	7.9	R0	Yes	Yes	0	280	0	280	No	2	0	0	0	0	0	0	0	0	1	0	0	0	0	0	0	2	0	0	2	0	0	0	0	0	0	0	0	0	0	-1	0	0	0	0
TCGA-DX-AB35	TCGA	N/A	60-69	Male	Retroperitoneum or abdomen	18.5	R0	Yes	No	0	928	1	284	No	2	0	0	0	0	2	1	0	1	1	1	1	1	0	2	0	2	0	1	0	1	1	1	1	1	0	1	1	0	0	-1	-1	-1	-1	0
TCGA-DX-AB36	TCGA	N/A	80-89	Male	Chest wall or back	8.1	R1	Yes	No	NA	1825	0	1825	No	1	2	0	0	0	0	0	0	0	0	0	0	1	2	0	0	2	0	0	0	0	0	0	0	0	0	0	0	0	0	0	0	0	-1	-1
TCGA-DX-AB37	TCGA	N/A	70-79	Female	Extremity, shoulder or girdle	17	R0	Yes	No	NA	2575	0	2575	No	2	0	1	0	2	0	0	0	0	0	1	0	1	0	0	0	2	1	0	1	2	0	0	0	0	0	0	0	0	-1	0	-1	0	0	-1
TCGA-DX-AB3A	TCGA	N/A	80-89	Male	Retroperitoneum or abdomen	1.2	R0	Yes	No	1	978	1	533	No	1	2	0	0	0	0	1	1	0	0	0	0	0	0	1	1	2	0	0	0	0	1	2	0	0	0	0	0	0	0	-1	-1	-1	0	0
TCGA-FX-A2QS	TCGA	N/A	60-69	Female	Extremity, shoulder or girdle	11.5	R0	Yes	No	0	1495	0	1495	No	1	1	2	2	0	1	2	2	2	0	2	2	1	0	0	1	2	0	0	2	1	2	1	0	0	0	0	0	0	0	-1	0	0	-1	0
TCGA-FX-A3NK	TCGA	N/A	50-59	Male	Retroperitoneum or abdomen	8.5	R0	Yes	No	0	505	0	505	No	2	0	0	0	0	1	0	0	0	2	0	0	0	0	2	0	2	0	2	0	2	2	0	0	0	0	0	0	0	0	0	0	0	-1	-1
TCGA-HB-A3YV	TCGA	N/A	70-79	Male	Retroperitoneum or abdomen	14	R1	Yes	Yes	1	139	1	139	No	1	2	0	0	0	2	0	1	2	1	1	0	0	0	2	2	2	1	0	0	2	1	1	1	2	1	2	0	0	-1	0	-1	-1	0	-1
TCGA-PC-A5DN	TCGA	N/A	70-79	Female	Retroperitoneum or abdomen	20	R1	Yes	No	0	1175	0	1175	No	2	0	1	1	0	0	0	0	0	0	0	0	0	0	0	0	2	0	0	1	0	0	0	0	0	0	1	0	0	0	0	0	0	0	0
TCGA-SG-A6Z7	TCGA	N/A	40-49	Female	Retroperitoneum or abdomen	30	RX	Yes	No	0	118	0	118	No	1	1	1	2	0	1	1	1	2	0	2	2	0	1	0	0	2	1	1	2	2	0	0	1	0	2	0	0	0	0	-1	0	-1	-1	-1
TCGA-WK-A8XO	TCGA	N/A	60-69	Female	Retroperitoneum or abdomen	5	R0	Yes	No	1	363	1	105	No	1	2	0	2	0	0	0	0	0	0	0	0	1	0	0	0	2	0	0	0	0	0	1	0	0	0	0	0	0	0	0	0	0	0	0
[truncated: 47 more columns]
