# Supplementary material for: Integrated exome and RNA sequencing of dedifferentiated liposarcoma
Source: Nat Commun. 2019 Dec 12;10:5683. doi: 10.1038/s41467-019-13286-z (PMC6908635; doi:10.1038/s41467-019-13286-z)
Supplement: Supplementary file 8 — Source Data [file 41467_2019_13286_MOESM8_ESM.zip › raw data files_for deposit/Correspondence table.xlsx]

## Sheet: Corr_Table
	Panels	raw data				Panels	raw data
		file name	sheet name				file name	sheet name
	Fig1a	GenomicAlterations	SNV_indels			SF1a	GenomicAlterations	SNV_indels
	Fig1b	GenomicAlterations	TMB			SF1b	JGA deposit
	Fig1c	GenomicAlterations	SNV_indels			SF2	GenomicAlterations	SNV_indels
	Fig1d	GenomicAlterations	SNV_indels			SF3	GenomicAlterations	SCNA_gene
	Fig1e	JGA deposit				SF4a	GenomicAlterations	SVs
	Fig2a	JGA deposit				SF4b	JGA deposit
	Fig2b	GenomicAlterations	SVs			SF5a	Transcpriptome	FPKM_NCC
	Fig2c	GenomicAlterations	SVs			SF5b	Transcpriptome	FPKM_NCC
	Fig2d	Transcpriptome	DNM3OS_MIR214_NCC			SF6a	Clin_Info	Clin_Info
	Fig2e	Transcpriptome	DNM3OS_MIR214_NCC			SF6b	Clin_Info	Clin_Info
	Fig2f	Transcpriptome	MIR214_TCGA			SF7a	Clin_Info	Clin_Info
	Fig3a	Clin_Info	Clin_Info			SF7b	Clin_Info	Clin_Info
	Fig3b	Clin_Info	Clin_Info			SF8a	Clin_Info	Clin_Info
	Fig3c	Clin_Info	Clin_Info			SF8b	Clin_Info	Clin_Info
	Fig4a	GenomicAlterations	SNV_indels_WDvsDD			SF9	Clin_Info GenomicAlterations	Clin_Info SCNA_gene
	Fig4b	JGA deposit				SF10a	GenomicAlterations	SNV_indels_WDvsDD
	Fig4c	JGA deposit				SF10b	JGA
	Fig4d	Transcpriptome	FPKM_IMS			SF10c	JGA
	Fig4e	Transcpriptome	FPKM_IMS			SF10d	JGA
	Fig4f	Transcpriptome	FPKM_IMS			SF11a	JGA
	Fig4g	Transcpriptome	FPKM_IMS			SF11b	GenomicAlterations	SVs_WDvsDD
	Fig4h	Transcpriptome	FPKM_IMS			SF12	GenomicAlterations	SCNA_WDvsDD
	Fig5	N/A				SF13	N/A
	Table 1	Clin_Info	Clin_Info			ST1	Clin_Info	Clin_Info
	Table 2	Clin_Info	Clin_Info			ST2	GenomicAlterations	SVs
						ST3	GenomicAlterations	SVs
						ST4	Clin_Info	Clin_Info
						ST5	Clin_Info	Clin_Info
						ST6	Clin_Info	Clin_Info
						ST7	Clin_Info	Clin_Info
						ST8	GenomicAlterations Transcriptome Transcriptome Transcriptome	SCNA_gene FPKM_IMS FPKM_NCC FPKM_TCGA
						ST9	Transcpriptome	FPKM_IMS
						ST10	Transcpriptome	FPKM_IMS
						ST11	Clin_Info	Clin_Info
						SD1	GenomicAlterations	SCNA_gene
						SD2	GenomicAlterations	SCNA_gene
						SD3	GenomicAlterations	SCNA_gene
