# Supplementary material for: Integrated exome and RNA sequencing of dedifferentiated liposarcoma
Source: Nat Commun. 2019 Dec 12;10:5683. doi: 10.1038/s41467-019-13286-z (PMC6908635; doi:10.1038/s41467-019-13286-z)
Supplement: Supplementary file 8 — Source Data [file 41467_2019_13286_MOESM8_ESM.zip › raw data files_for deposit/Mutational_Landscape.xlsx]

## Sheet: Landscape_raw
ID	Genomic Cluster	Cohort	Tumor mutation Burden	12q15_amp	1p32.1_amp	4p16.3_amp	Xq21.1_amp	9q34.11_loss	1q24.3_amp	13q32.3_loss	ATRX	ATRX_CNA	TP53	TP53_CNA	DNM3os fusion
TCGA-HB-A3YV	1	TCGA	27	2	2	2	0	0	0	1		0		1	0
TCGA-DX-A23Y	1	TCGA	18	2	2	1	1	0	0	1	stopgain SNV	1		1	0
IMS_07	1	JSGC_IMSUT	12	2	2	1	0	1	2	0		-1		-1	0
TCGA-DX-A6BF	1	TCGA	55	2	2	1	0	0	2	1		-1		0	0
TCGA-DX-A6BG	1	TCGA	8	2	2	1	0	0	2	0		0		0	0
IMS_19	1	JSGC_IMSUT	22	2	2	1	0	0	1	1	frameshift deletion	-1		0	0
TCGA-DX-A1L0	1	TCGA	52	2	2	0	2	0	2	1		2		1	0
TCGA-3B-A9HL	1	TCGA	20	2	2	0	1	0	1	1	nonsynonymous SNV	1		-1	0
IMS_22	1	JSGC_IMSUT	32	2	2	0	1	0	0	1		1		0	0
NCC_04	1	JSGC_NCC	27	2	2	0	0	0	2	0		0		0	1
NCC_16	1	JSGC_NCC	16	2	2	0	0	0	2	0		0		0	0
TCGA-WK-A8XO	1	TCGA	15	2	2	0	0	0	2	0		0		-1	0
NCC_13	1	JSGC_NCC	9	2	2	0	0	0	2	0		0		0	0
NCC_03	1	JSGC_NCC	20	2	2	0	0	0	0	1		-1		1	0
TCGA-DX-A2IZ	1	TCGA	31	2	2	0	0	0	0	0		0		0	0
TCGA-DX-AB3A	1	TCGA	23	2	2	0	0	0	0	0	stopgain SNV	0		0	0
IMS_14	1	JSGC_IMSUT	20	2	2	0	0	0	0	0		0		0	0
NCC_36	1	JSGC_NCC	19	2	2	0	0	0	0	0		0		0
NCC_22	1	JSGC_NCC	14	2	2	0	0	0	0	0		0		0	0
TCGA-DX-AB36	1	TCGA	11	2	2	0	0	0	0	0		0		0	0
NCC_17	1	JSGC_NCC	10	2	2	0	0	0	0	0		0		0	0
TCGA-DX-A3LU	1	TCGA	10	2	2	0	0	0	0	0		0		0	0
TCGA-DX-A23V	1	TCGA	9	2	2	0	0	0	0	0		0		0	0
TCGA-DX-A6BE	1	TCGA	9	2	2	0	0	0	0	0		0		0	0
TCGA-3B-A9HS	1	TCGA	30	2	1	2	1	1	1	0	nonsynonymous SNV	1		0	0
IMS_29	1	JSGC_IMSUT	68	2	1	1	2	0	2	0		2		0	0
IMS_08	1	JSGC_IMSUT	26	2	1	1	1	1	2	1		1		-1	0
TCGA-3R-A8YX	1	TCGA	23	2	1	1	1	1	1	1		1		1	0
IMS_17	1	JSGC_IMSUT	40	2	1	1	1	0	0	0		1		1	1
TCGA-SG-A6Z7	1	TCGA	31	2	1	1	0	1	2	1		0		-1	0
NCC_07	1	JSGC_NCC	34	2	1	1	0	0	0	1		0		0	0
IMS_09	1	JSGC_IMSUT	28	2	1	0	1	1	1	1		1		-1	0
TCGA-DX-A3LT	1	TCGA	18	2	1	0	1	0	1	1		1		-1	0
IMS_16	1	JSGC_IMSUT	28	2	1	0	0	1	2	1		0		-1	1
TCGA-3B-A9HO	1	TCGA	20	2	1	0	0	1	0	1		2		-1	0
TCGA-FX-A2QS	1	TCGA	28	2	1	0	0	0	2	0		-1		0	0
NCC_09	1	JSGC_NCC	20	2	1	0	0	0	0	0		0		-1	0
TCGA-DX-A23T	1	TCGA	1	2	1	0	0	0	0	0		0		0	0
TCGA-DX-AB35	2	TCGA	17	2	0	2	1	0	0	1		1		0	0
NCC_20	2	JSGC_NCC	47	2	0	2	0	1	2	1		-2		0	1
TCGA-DX-A3LS	2	TCGA	20	2	0	2	0	1	1	1		0		0	0
NCC_34	2	JSGC_NCC	40	2	0	2	0	0	2	1		0		1
TCGA-DX-A2J0	2	TCGA	24	2	0	2	0	0	2	1		0		0	0
NCC_37	2	JSGC_NCC	34	2	0	2	0	0	2	0		0		0
NCC_32	2	JSGC_NCC	18	2	0	2	0	0	0	0		0		0	0
TCGA-DX-A1KY	2	TCGA	52	2	0	1	2	0	2	0		2		1	0
TCGA-DX-A1L1	2	TCGA	33	2	0	1	2	0	0	1		2	nonsynonymous SNV	2	0
IMS_04	2	JSGC_IMSUT	28	2	0	1	2	0	0	1		2		1
IMS_23	2	JSGC_IMSUT	60	2	0	1	1	0	0	1		1		0
IMS_21	2	JSGC_IMSUT	28	2	0	1	1	0	0	1		1		1	0
TCGA-DX-A3M1	2	TCGA	49	2	0	1	0	1	0	1		0		2	0
NCC_23	2	JSGC_NCC	55	2	0	1	0	0	2	1		0		1	1
IMS_18	2	JSGC_IMSUT	59	2	0	1	0	0	0	1		-2		0
TCGA-DX-AB37	2	TCGA	22	2	0	1	0	0	0	1		1		1	0
IMS_05	2	JSGC_IMSUT	21	2	0	1	0	0	0	1		-1		1	0
IMS_25	2	JSGC_IMSUT	20	2	0	1	0	0	0	1		-1		0	0
NCC_19	2	JSGC_NCC	26	2	0	1	0	0	0	0		0		0	0
TCGA-DX-A3U5	2	TCGA	15	2	0	1	0	0	0	0		0		0	0
TCGA-FX-A3NK	2	TCGA	11	2	0	1	0	0	0	0		0		0	0
TCGA-DX-A1L4	2	TCGA	6	2	0	1	0	0	0	0		-1		0	0
NCC_18	2	JSGC_NCC	23	2	0	0	2	0	2	1		2		0	1
IMS_20	2	JSGC_IMSUT	38	2	0	0	2	0	2	0		2		1	0
TCGA-DX-AB2F	2	TCGA	17	2	0	0	2	0	0	0		2		0	0
TCGA-DX-A1KU	2	TCGA	16	2	0	0	1	1	2	1		1		0	0
TCGA-DX-A7EI	2	TCGA	30	2	0	0	1	0	2	0		1		-1	0
NCC_06	2	JSGC_NCC	34	2	0	0	1	0	1	1		1		0	0
IMS_13	2	JSGC_IMSUT	25	2	0	0	1	0	1	0		1		0	0
TCGA-DX-A1KW	2	TCGA	19	2	0	0	1	0	0	1		1		1	0
TCGA-DX-AB2G	2	TCGA	20	2	0	0	1	0	0	0		1		1	0
IMS_02	2	JSGC_IMSUT	70	2	0	0	0	1	1	1		-1		-1	0
NCC_10	2	JSGC_NCC	7	2	0	0	0	0	2	1		-2		0	0
NCC_05	2	JSGC_NCC	24	2	0	0	0	0	2	0		0		0	1
TCGA-DX-A1L3	2	TCGA	23	2	0	0	0	0	2	0		0		0	0
NCC_24	2	JSGC_NCC	18	2	0	0	0	0	2	0		0		0	1
TCGA-DX-A240	2	TCGA	11	2	0	0	0	0	2	0		0		0	0
TCGA-DX-A48N	2	TCGA	10	2	0	0	0	0	2	0		-1		1	0
NCC_14	2	JSGC_NCC	8	2	0	0	0	0	2	0		0		0	0
NCC_29	2	JSGC_NCC	8	2	0	0	0	0	2	0		0		0	0
TCGA-DX-A6BH	2	TCGA	8	2	0	0	0	0	2	0		0		0	0
NCC_26	2	JSGC_NCC	7	2	0	0	0	0	2	0		0		0	0
TCGA-DX-A3U6	2	TCGA	0	2	0	0	0	0	2	0		0		0	0
IMS_24	2	JSGC_IMSUT	64	2	0	0	0	0	1	1	stopgain SNV	-1		1
IMS_11	2	JSGC_IMSUT	47	2	0	0	0	0	1	1	frameshift deletion	0		1	0
TCGA-DX-A23R	2	TCGA	21	2	0	0	0	0	1	1		-1		-1	0
TCGA-PC-A5DN	2	TCGA	25	2	0	0	0	0	1	0		0		0	0
IMS_27	2	JSGC_IMSUT	32	2	0	0	0	0	0	1		0		1
IMS_06	2	JSGC_IMSUT	31	2	0	0	0	0	0	1	nonsynonymous SNV	0		1	0
IMS_26	2	JSGC_IMSUT	27	2	0	0	0	0	0	1		0		0
TCGA-DX-A3LY	2	TCGA	24	2	0	0	0	0	0	1		0		0	0
NCC_33	2	JSGC_NCC	8	2	0	0	0	0	0	1		0		0
TCGA-DX-A1KZ	2	TCGA	8	2	0	0	0	0	0	1		0		-1	0
TCGA-DX-AB2H	2	TCGA	31	2	0	0	0	0	0	0		0		0	0
NCC_12	2	JSGC_NCC	24	2	0	0	0	0	0	0		0		0	0
TCGA-DX-A3LW	2	TCGA	20	2	0	0	0	0	0	0		-1		0	0
NCC_30	2	JSGC_NCC	19	2	0	0	0	0	0	0		0		0	0
IMS_28	2	JSGC_IMSUT	16	2	0	0	0	0	0	0		0		0
NCC_35	2	JSGC_NCC	16	2	0	0	0	0	0	0		0		0
TCGA-DX-A2J1	2	TCGA	16	2	0	0	0	0	0	0		0	stopgain SNV	0	0
NCC_15	2	JSGC_NCC	14	2	0	0	0	0	0	0		0		0	0
NCC_21	2	JSGC_NCC	14	2	0	0	0	0	0	0		0		0	0
TCGA-DX-A7ES	2	TCGA	14	2	0	0	0	0	0	0		0		0	0
NCC_31	2	JSGC_NCC	13	2	0	0	0	0	0	0		0		0	0
TCGA-DX-A2J4	2	TCGA	10	2	0	0	0	0	0	0		0		0	0
NCC_01	2	JSGC_NCC	9	2	0	0	0	0	0	0		0		0	0
NCC_28	2	JSGC_NCC	9	2	0	0	0	0	0	0		0		0	0
NCC_25	2	JSGC_NCC	5	2	0	0	0	0	0	0		0		0	0
NCC_02	2	JSGC_NCC	4	2	0	0	0	0	0	0		0		0	0
NCC_08	2	JSGC_NCC	4	2	0	0	0	0	0	0		0		0	0
NCC_11	2	JSGC_NCC	3	2	0	0	0	0	0	0		0		0	0
TCGA-DX-AB2S	2	TCGA	1	2	0	0	0	0	0	0		0		0	0
NCC_27	3	JSGC_NCC	39	1	0	2	0	0	1	1		0	nonsynonymous SNV	1	0
IMS_03	3	JSGC_IMSUT	1	1	0	1	0	0	0	0		-2		0
IMS_10	3	JSGC_IMSUT	39	1	0	0	2	1	2	0		2	stopgain SNV	-1	0
IMS_15	3	JSGC_IMSUT	25	1	0	0	1	0	0	1		1		0	0
IMS_01	3	JSGC_IMSUT	21	0	1	1	0	0	0	0		-1	nonsynonymous SNV	-1
				95.6522	20.8696	8.69565	7.82609	12.1739	30.4348	41.7391	2.6087	12.1739	2.6087	13.913	7.92079
				3.47826	13.0435	24.3478	16.5217	0	13.0435	0	2.6087	3.47826	1.73913	0	0
				0	0	0	0	0	0	0	1.73913	0	0	0	0
